# Supplementary material for: Pseudotyping Improves the Yield of Functional SARS-CoV-2 Virus-like Particles (VLPs) as Tools for Vaccine and Therapeutic Development
Source: Int J Mol Sci. 2023 Sep 27;24(19):14622. doi: 10.3390/ijms241914622 (PMC10572262; doi:10.3390/ijms241914622)
Supplement: Supplementary file 1 [file ijms-24-14622-s001.zip]

Archive with 1 entries (1 files):
- ijms-2585157-supplementary.pdf
